# Supplementary material for: Hypogammaglobulinemia Class G Is Present in Compensated and Decompensated Patients with Propionate Defects, Independent of Their Nutritional Status
Source: Nutrients. 2024 Jun 5;16(11):1775. doi: 10.3390/nu16111775 (PMC11174734; doi:10.3390/nu16111775)
Supplement: Supplementary file 1 [file nutrients-16-01775-s001.zip]

Archive with 1 entries (1 files):
- nutrients-3019261-supplementary.pdf
